# Supplementary material for: Inhibition of EPAC1 Prevents Neuronal Death Mediated by Diesel Exhaust Particles in Ferroptotic Cell Death Conditions
Source: Antioxidants (Basel). 2026 Apr 29;15(5):566. doi: 10.3390/antiox15050566 (PMC13203856; doi:10.3390/antiox15050566)
Supplement: Supplementary file 1 [file antioxidants-15-00566-s001.zip]

Archive with 1 entries (1 files):
- antioxidants-4257238-supplementary.pdf
